# Supplementary material for: Fluoromicrometry reveals minimal influence of tendon elasticity during snake locomotion
Source: J Exp Biol. 2025 Mar 3;228(5):JEB249259. doi: 10.1242/jeb.249259 (PMC11925394; doi:10.1242/jeb.249259)
Supplement: Table S1. This Excel file presents the results of statistical models. It has two sheets, one for lateral undulation and one for concertina. [file jexbio-228-249259-TableS1.xlsx]

## Sheet: Lateral undulation
trial type	snake ID	muscle	model with best AICc	ΔAICc between linear model and lowest AICc	predictor	estimate	SE	t	p	r2	adj r2	AICc	df	predictor	estimate	SE	t	p	r2	adj r2	AICc	df	predictor	estimate	SE	t	p	r2	adj r2	AICc	df	predictor	estimate	SE	t	p	r2	adj r2	AICc	df
lateral undulation	snake01	LD	linear	0	intercept	0.178626	0.0616912	2.89548	0.00927025	0	0	8.92763	1, 19	intercept	0.0391171	0.026425	1.48031	0.156083	0.867344	0.859974	-28.6782	2, 18	intercept	0.0310313	0.0378481	0.81989	0.423626	0.868072	0.852551	-25.6215	3, 17	intercept	0.00367174	0.0498735	0.0736211	0.942224	0.873796	0.850133	-22.8897	4, 16
concertina	snake01	LD			-	-	-	-	-	-	-	-	-	relative shortening	0.0296677	0.00273474	10.8485	2.51451e-09	-	-	-	-	relative shortening	0.0296242	0.0028099	10.5428	7.09564e-09	-	-	-	-	relative shortening	0.0348167	0.00672128	5.18007	9.1185e-05	-	-	-	-
concertina	snake01	LD			-	-	-	-	-	-	-	-	-	-	-	-	-	-	-	-	-	-	rel S squared	0.00872706	0.028498	0.306234	0.763145	-	-	-	-	rel S squared	0.0129868	0.0291625	0.445326	0.66205	-	-	-	-
concertina	snake01	LD			-	-	-	-	-	-	-	-	-	-	-	-	-	-	-	-	-	-	-	-	-	-	-	-	-	-	-	rel S cubed	-0.0268905	0.0315648	-0.851913	0.406834	-	-	-	-
concertina	snake01	IC	linear	0	intercept	0.0502448	0.054687	0.918771	0.367357	0	0	9.63723	1, 24	intercept	-0.148111	0.0395635	-3.74362	0.00106097	0.715927	0.703576	-19.2285	2, 23	intercept	-0.123827	0.0517987	-2.39053	0.0258158	0.72277	0.697567	-16.9809	3, 22	intercept	-0.207055	0.0879291	-2.3548	0.0283395	0.739637	0.702442	-15.3923	4, 21
concertina	snake01	IC			-	-	-	-	-	-	-	-	-	relative shortening	0.0174117	0.00228696	7.61349	9.92439e-08	-	-	-	-	relative shortening	0.0175703	0.00232003	7.57332	1.44849e-07	-	-	-	-	relative shortening	0.0242334	0.00615872	3.93481	0.00075916	-	-	-	-
concertina	snake01	IC			-	-	-	-	-	-	-	-	-	-	-	-	-	-	-	-	-	-	rel S squared	-0.0271779	0.0368829	-0.73687	0.468987	-	-	-	-	rel S squared	-0.0153698	0.0379593	-0.404903	0.689644	-	-	-	-
concertina	snake01	IC			-	-	-	-	-	-	-	-	-	-	-	-	-	-	-	-	-	-	-	-	-	-	-	-	-	-	-	rel S cubed	-0.0539324	0.046239	-1.16638	0.256535	-	-	-	-
concertina	snake01	SSP	linear + squared	2.08659	intercept	0.184191	0.0427914	4.30438	0.000243573	0	0	-2.62713	1, 24	intercept	0.0780497	0.0207089	3.7689	0.000996876	0.828585	0.821132	-44.1215	2, 23	intercept	0.119255	0.026849	4.44171	0.00020509	0.859341	0.846554	-46.2081	3, 22	intercept	0.0941854	0.0340955	2.7624	0.0116714	0.86804	0.849189	-44.6461	4, 21
concertina	snake01	SSP			-	-	-	-	-	-	-	-	-	relative shortening	0.0569044	0.00539681	10.5441	2.78749e-10	-	-	-	-	relative shortening	0.0569116	0.00499861	11.3855	1.08355e-10	-	-	-	-	relative shortening	0.0703763	0.0124709	5.64326	1.33522e-05	-	-	-	-
concertina	snake01	SSP			-	-	-	-	-	-	-	-	-	-	-	-	-	-	-	-	-	-	rel S squared	-0.0429365	0.0195764	-2.19327	0.0391491	-	-	-	-	rel S squared	-0.0429683	0.0194077	-2.21399	0.0380284	-	-	-	-
concertina	snake01	SSP			-	-	-	-	-	-	-	-	-	-	-	-	-	-	-	-	-	-	-	-	-	-	-	-	-	-	-	rel S cubed	-0.0267352	0.0227228	-1.17658	0.25253	-	-	-	-
concertina	snake01	SP	linear + squared	3.40771	intercept	0.185564	0.043857	4.2311	0.000293403	0	0	-1.39727	1, 24	intercept	0.0400287	0.0447288	0.894921	0.3801	0.486833	0.464521	-15.4787	2, 23	intercept	0.121216	0.0517689	2.34149	0.0286702	0.600582	0.564272	-18.8864	3, 22	intercept	0.0456901	0.0823097	0.555099	0.584692	0.625174	0.571628	-17.3172	4, 21
concertina	snake01	SP			-	-	-	-	-	-	-	-	-	relative shortening	0.0585773	0.0125402	4.67116	0.000105643	-	-	-	-	relative shortening	0.0585584	0.0113121	5.17664	3.43855e-05	-	-	-	-	relative shortening	0.0888753	0.0281583	3.15628	0.00476232	-	-	-	-
concertina	snake01	SP			-	-	-	-	-	-	-	-	-	-	-	-	-	-	-	-	-	-	rel S squared	-0.0845218	0.0337673	-2.50307	0.0202312	-	-	-	-	rel S squared	-0.0843357	0.0334814	-2.51888	0.0199466	-	-	-	-
concertina	snake01	SP			-	-	-	-	-	-	-	-	-	-	-	-	-	-	-	-	-	-	-	-	-	-	-	-	-	-	-	rel S cubed	-0.0458881	0.0390937	-1.1738	0.253617	-	-	-	-
concertina	snake09	LD	linear + squared + cubed	2.59609	intercept	0.223856	0.0270622	8.27189	1.73787e-08	0	0	-25.5371	1, 24	intercept	-0.0362963	0.0490611	-0.739819	0.466895	0.584746	0.566692	-44.9113	2, 23	intercept	0.00291951	0.0493847	0.0591177	0.953392	0.654591	0.62319	-46.6582	3, 22	intercept	0.180318	0.103908	1.73537	0.0973288	0.705746	0.663709	-47.5074	4, 21
concertina	snake09	LD			-	-	-	-	-	-	-	-	-	relative shortening	0.0320617	0.00563372	5.69103	8.54784e-06	-	-	-	-	relative shortening	0.0320688	0.00525361	6.10414	3.82509e-06	-	-	-	-	relative shortening	0.010206	0.0124724	0.818285	0.422383	-	-	-	-
concertina	snake09	LD			-	-	-	-	-	-	-	-	-	-	-	-	-	-	-	-	-	-	rel S squared	-0.0409098	0.0193962	-2.10917	0.0465403	-	-	-	-	rel S squared	-0.0409339	0.0183237	-2.23394	0.0364923	-	-	-	-
concertina	snake09	LD			-	-	-	-	-	-	-	-	-	-	-	-	-	-	-	-	-	-	-	-	-	-	-	-	-	-	-	rel S cubed	0.0409239	0.0214183	1.91069	0.069793	-	-	-	-
concertina	snake09	IC	linear + squared + cubed	17.6027	intercept	0.142117	0.0324628	4.37783	0.00020209	0	0	-16.4392	1, 24	intercept	0.0226855	0.0184599	1.22891	0.231532	0.816695	0.808725	-56.2569	2, 23	intercept	0.0778226	0.0172306	4.51654	0.000170832	0.912366	0.9044	-71.8495	3, 22	intercept	0.0389784	0.0237873	1.63862	0.116189	0.928732	0.918551	-73.8595	4, 21
concertina	snake09	IC			-	-	-	-	-	-	-	-	-	relative shortening	0.0249085	0.0024606	10.1229	6.06764e-10	-	-	-	-	relative shortening	0.0248934	0.00173957	14.3101	1.26201e-12	-	-	-	-	relative shortening	0.0330155	0.00403214	8.1881	5.66234e-08	-	-	-	-
concertina	snake09	IC			-	-	-	-	-	-	-	-	-	-	-	-	-	-	-	-	-	-	rel S squared	-0.057359	0.011704	-4.90082	6.7005e-05	-	-	-	-	rel S squared	-0.0575062	0.0108033	-5.32303	2.80667e-05	-	-	-	-
concertina	snake09	IC			-	-	-	-	-	-	-	-	-	-	-	-	-	-	-	-	-	-	-	-	-	-	-	-	-	-	-	rel S cubed	-0.0277104	0.0126187	-2.19598	0.0394647	-	-	-	-
concertina	snake09	SSP	linear	0	intercept	0.166089	0.0166307	9.98688	5.04313e-10	0	0	-49.8815	1, 24	intercept	0.118692	0.0114109	10.4017	3.61772e-10	0.696386	0.683185	-77.084	2, 23	intercept	0.1158	0.0158375	7.31175	2.54169e-07	0.697385	0.669875	-74.3093	3, 22	intercept	0.0928294	0.0214562	4.32645	0.000297656	0.727894	0.689022	-73.8082	4, 21
concertina	snake09	SSP			-	-	-	-	-	-	-	-	-	relative shortening	0.0269399	0.0037091	7.2632	2.15946e-07	-	-	-	-	relative shortening	0.0269407	0.00378621	7.11547	3.89912e-07	-	-	-	-	relative shortening	0.0399539	0.00924257	4.32281	0.000300259	-	-	-	-
concertina	snake09	SSP			-	-	-	-	-	-	-	-	-	-	-	-	-	-	-	-	-	-	rel S squared	0.00301139	0.0111725	0.269537	0.790029	-	-	-	-	rel S squared	0.00307702	0.0108437	0.283761	0.779373	-	-	-	-
concertina	snake09	SSP			-	-	-	-	-	-	-	-	-	-	-	-	-	-	-	-	-	-	-	-	-	-	-	-	-	-	-	rel S cubed	-0.0194658	0.0126857	-1.53446	0.139845	-	-	-	-
concertina	snake09	SP	linear	0	intercept	0.000325839	0.0653587	0.00498539	0.996063	0	0	18.5505	1, 24	intercept	-0.424347	0.131914	-3.21683	0.00382171	0.350851	0.322627	10.3456	2, 23	intercept	-0.371603	0.145793	-2.54884	0.0182998	0.372476	0.315429	12.3557	3, 22	intercept	-0.576982	0.319664	-1.80496	0.0854408	0.38776	0.300298	14.8971	4, 21
concertina	snake09	SP			-	-	-	-	-	-	-	-	-	relative shortening	0.0870965	0.0247029	3.52576	0.00181064	-	-	-	-	relative shortening	0.0871176	0.0248338	3.50803	0.00198549	-	-	-	-	relative shortening	0.129194	0.063304	2.04085	0.0540354	-	-	-	-
concertina	snake09	SP			-	-	-	-	-	-	-	-	-	-	-	-	-	-	-	-	-	-	rel S squared	-0.0550491	0.0632221	-0.870725	0.393307	-	-	-	-	rel S squared	-0.0547729	0.0639181	-0.856922	0.401162	-	-	-	-
concertina	snake09	SP			-	-	-	-	-	-	-	-	-	-	-	-	-	-	-	-	-	-	-	-	-	-	-	-	-	-	-	rel S cubed	-0.0543014	0.074997	-0.724048	0.477026	-	-	-	-
concertina	snake10	LD	linear + squared	3.41839	intercept	0.169622	0.0490045	3.46135	0.00246609	0	0	0.507059	1, 20	intercept	-0.0396282	0.0264331	-1.49919	0.150257	0.865394	0.85831	-38.8613	2, 19	intercept	0.00727736	0.0296235	0.245661	0.808724	0.901258	0.890286	-42.2797	3, 18	intercept	0.0503727	0.0481413	1.04635	0.31005	0.908161	0.891954	-40.3017	4, 17
concertina	snake10	LD			-	-	-	-	-	-	-	-	-	relative shortening	0.0242258	0.00219193	11.0523	1.0261e-09	-	-	-	-	relative shortening	0.0244376	0.00193058	12.6582	2.12622e-10	-	-	-	-	relative shortening	0.0193982	0.00485223	3.99779	0.000931654	-	-	-	-
concertina	snake10	LD			-	-	-	-	-	-	-	-	-	-	-	-	-	-	-	-	-	-	rel S squared	-0.0511716	0.0200132	-2.55689	0.019812	-	-	-	-	rel S squared	-0.0516611	0.0198652	-2.60058	0.0186576	-	-	-	-
concertina	snake10	LD			-	-	-	-	-	-	-	-	-	-	-	-	-	-	-	-	-	-	-	-	-	-	-	-	-	-	-	rel S cubed	0.0264383	0.023388	1.13042	0.273994	-	-	-	-
concertina	snake10	IC	linear + squared	2.72368	intercept	0.199844	0.0465628	4.29191	0.000251413	0	0	1.59608	1, 24	intercept	-0.00669744	0.0158913	-0.421454	0.677337	0.940366	0.937774	-66.2949	2, 23	intercept	0.0201399	0.0184955	1.08891	0.28798	0.952297	0.947961	-69.0186	3, 22	intercept	0.0480777	0.0336248	1.42983	0.167476	0.954445	0.947937	-67.0123	4, 21
concertina	snake10	IC			-	-	-	-	-	-	-	-	-	relative shortening	0.017015	0.000893439	19.0444	1.40207e-15	-	-	-	-	relative shortening	0.0172569	0.000823523	20.955	5.01531e-16	-	-	-	-	relative shortening	0.0151943	0.00223059	6.81182	9.79158e-07	-	-	-	-
concertina	snake10	IC			-	-	-	-	-	-	-	-	-	-	-	-	-	-	-	-	-	-	rel S squared	-0.0310145	0.0132217	-2.34573	0.0284122	-	-	-	-	rel S squared	-0.0357913	0.0140691	-2.54396	0.01889	-	-	-	-
concertina	snake10	IC			-	-	-	-	-	-	-	-	-	-	-	-	-	-	-	-	-	-	-	-	-	-	-	-	-	-	-	rel S cubed	0.0169577	0.0170429	0.994998	0.331065	-	-	-	-
concertina	snake10	SSP	linear + squared + cubed	19.5536	intercept	0.135017	0.0568049	2.37686	0.029472	0	0	3.62683	1, 17	intercept	-0.0189107	0.0214881	-0.880054	0.391857	0.908713	0.903008	-36.5464	2, 16	intercept	0.0398983	0.0169614	2.35231	0.032731	0.968833	0.964677	-52.5272	3, 15	intercept	0.0828646	0.0214133	3.86977	0.00170001	0.979448	0.975045	-56.1	4, 14
concertina	snake10	SSP			-	-	-	-	-	-	-	-	-	relative shortening	0.0406346	0.00321978	12.6203	9.87996e-10	-	-	-	-	relative shortening	0.0417483	0.00195406	21.3649	1.20975e-12	-	-	-	-	relative shortening	0.0320768	0.00395376	8.11298	1.16274e-06	-	-	-	-
concertina	snake10	SSP			-	-	-	-	-	-	-	-	-	-	-	-	-	-	-	-	-	-	rel S squared	-0.0667357	0.0124066	-5.37903	7.6663e-05	-	-	-	-	rel S squared	-0.076457	0.011037	-6.92735	7.01168e-06	-	-	-	-
concertina	snake10	SSP			-	-	-	-	-	-	-	-	-	-	-	-	-	-	-	-	-	-	-	-	-	-	-	-	-	-	-	rel S cubed	0.0320008	0.0118999	2.68917	0.0176265	-	-	-	-
concertina	snake10	SP	linear + squared + cubed	2.51716	intercept	0.195676	0.0548969	3.56443	0.00206927	0	0	4.26025	1, 19	intercept	0.0134763	0.0157297	0.856742	0.40285	0.951666	0.94898	-53.5379	2, 18	intercept	0.00970487	0.0215805	0.449706	0.658603	0.951862	0.946199	-50.4528	3, 17	intercept	0.0672893	0.0258041	2.6077	0.0190404	0.969644	0.963952	-56.0551	4, 16
concertina	snake10	SP			-	-	-	-	-	-	-	-	-	relative shortening	0.0652739	0.00346728	18.8257	2.73045e-13	-	-	-	-	relative shortening	0.0652748	0.00356053	18.3329	1.23494e-12	-	-	-	-	relative shortening	0.0446271	0.00734729	6.07395	1.61121e-05	-	-	-	-
concertina	snake10	SP			-	-	-	-	-	-	-	-	-	-	-	-	-	-	-	-	-	-	rel S squared	0.00396719	0.0150537	0.263535	0.795306	-	-	-	-	rel S squared	0.00405815	0.0123223	0.329335	0.746175	-	-	-	-
concertina	snake10	SP			-	-	-	-	-	-	-	-	-	-	-	-	-	-	-	-	-	-	-	-	-	-	-	-	-	-	-	rel S cubed	0.0444825	0.0145301	3.06141	0.00745865	-	-	-	-
concertina	snake13	LD	linear + squared	14.8073	intercept	0.0255572	0.0306957	0.832596	0.413281	0	0	-19.2378	1, 24	intercept	-0.0303958	0.020362	-1.49277	0.149088	0.652149	0.637025	-43.0399	2, 23	intercept	-0.102091	0.0210078	-4.85966	7.40479e-05	0.828395	0.812794	-57.8473	3, 22	intercept	-0.119576	0.028539	-4.18992	0.0004126	0.834897	0.811311	-55.6551	4, 21
concertina	snake13	LD			-	-	-	-	-	-	-	-	-	relative shortening	0.0207228	0.00315578	6.5666	1.06257e-06	-	-	-	-	relative shortening	0.0193742	0.00228404	8.48244	2.20313e-08	-	-	-	-	relative shortening	0.0246141	0.00620113	3.9693	0.000699156	-	-	-	-
concertina	snake13	LD			-	-	-	-	-	-	-	-	-	-	-	-	-	-	-	-	-	-	rel S squared	0.078475	0.0165092	4.75342	9.58772e-05	-	-	-	-	rel S squared	0.0839449	0.017632	4.76095	0.000105598	-	-	-	-
concertina	snake13	LD			-	-	-	-	-	-	-	-	-	-	-	-	-	-	-	-	-	-	-	-	-	-	-	-	-	-	-	rel S cubed	-0.0193966	0.0213279	-0.90945	0.373433	-	-	-	-
concertina	snake13	IC	linear + squared	6.99687	intercept	0.0427718	0.0329537	1.29794	0.206645	0	0	-15.6889	1, 24	intercept	-0.057302	0.0105285	-5.44255	1.56674e-05	0.930761	0.927751	-79.8463	2, 23	intercept	-0.030129	0.0121493	-2.4799	0.0212798	0.953316	0.949072	-86.8432	3, 22	intercept	-0.0315714	0.0167902	-1.88035	0.0740035	0.953352	0.946688	-83.7047	4, 21
concertina	snake13	IC			-	-	-	-	-	-	-	-	-	relative shortening	0.0248434	0.00141287	17.5836	7.84646e-15	-	-	-	-	relative shortening	0.0248418	0.00118622	20.9421	5.08059e-16	-	-	-	-	relative shortening	0.0251997	0.00305192	8.25698	4.9423e-08	-	-	-	-
concertina	snake13	IC			-	-	-	-	-	-	-	-	-	-	-	-	-	-	-	-	-	-	rel S squared	-0.0282988	0.00868002	-3.26022	0.00358442	-	-	-	-	rel S squared	-0.0282983	0.00888084	-3.18645	0.00444092	-	-	-	-
concertina	snake13	IC			-	-	-	-	-	-	-	-	-	-	-	-	-	-	-	-	-	-	-	-	-	-	-	-	-	-	-	rel S cubed	-0.00132769	0.0103891	-0.127796	0.899526	-	-	-	-
concertina	snake13	SSP	linear	0	intercept	0.0648889	0.030765	2.10918	0.0455487	0	0	-19.1252	1, 24	intercept	0.146596	0.0227476	6.44448	1.4138e-06	0.640808	0.625191	-42.1253	2, 23	intercept	0.128519	0.0313298	4.10215	0.000470121	0.652101	0.620474	-40.0667	3, 22	intercept	0.0976631	0.0429607	2.27331	0.033626	0.669365	0.622131	-38.1812	4, 21
concertina	snake13	SSP			-	-	-	-	-	-	-	-	-	relative shortening	0.0268639	0.00419376	6.40567	1.54868e-06	-	-	-	-	relative shortening	0.0268396	0.00422017	6.35984	2.12182e-06	-	-	-	-	relative shortening	0.0165857	0.0106595	1.55595	0.134662	-	-	-	-
concertina	snake13	SSP			-	-	-	-	-	-	-	-	-	-	-	-	-	-	-	-	-	-	rel S squared	0.0187533	0.0221916	0.845063	0.407173	-	-	-	-	rel S squared	0.0182458	0.0221484	0.8238	0.419311	-	-	-	-
concertina	snake13	SSP			-	-	-	-	-	-	-	-	-	-	-	-	-	-	-	-	-	-	-	-	-	-	-	-	-	-	-	rel S cubed	0.0273305	0.0261007	1.04712	0.306949	-	-	-	-
concertina	snake13	SP	linear	0	intercept	0.0407868	0.026609	1.53282	0.138397	0	0	-26.3816	1, 24	intercept	-0.0544853	0.0299774	-1.81755	0.0821853	0.44632	0.422247	-38.5634	2, 23	intercept	-0.0739857	0.036246	-2.04121	0.0534052	0.468608	0.4203	-36.7335	3, 22	intercept	-0.06197	0.0771503	-0.803237	0.430836	0.469405	0.393605	-33.6131	4, 21
concertina	snake13	SP			-	-	-	-	-	-	-	-	-	relative shortening	0.0322812	0.00749708	4.30583	0.000262725	-	-	-	-	relative shortening	0.030762	0.00767442	4.00838	0.000590944	-	-	-	-	relative shortening	0.0272235	0.0214155	1.27121	0.217556	-	-	-	-
concertina	snake13	SP			-	-	-	-	-	-	-	-	-	-	-	-	-	-	-	-	-	-	rel S squared	0.0249833	0.0260081	0.960599	0.347193	-	-	-	-	rel S squared	0.0222919	0.0306145	0.728148	0.474564	-	-	-	-
concertina	snake13	SP			-	-	-	-	-	-	-	-	-	-	-	-	-	-	-	-	-	-	-	-	-	-	-	-	-	-	-	rel S cubed	0.00629192	0.0354295	0.17759	0.860747	-	-	-	-

## Sheet: Tunnel concertina
trial type	snake ID	muscle	model with best AICc	ΔAICc between linear model and lowest AICc	predictor	estimate	SE	t	p	r2	adj r2	AICc	df	predictor	estimate	SE	t	p	r2	adj r2	AICc	df	predictor	estimate	SE	t	p	r2	adj r2	AICc	df	predictor	estimate	SE	t	p	r2	adj r2	AICc	df
concertina	snake01	LD	linear + squared	3.36642	intercept	0.0762859	0.0263363	2.89661	0.00813558	0	0	-26.6344	1, 23	intercept	0.0393765	0.019888	1.97991	0.0603579	0.530202	0.508847	-42.1367	2, 22	intercept	-0.00904146	0.0263226	-0.343487	0.734647	0.638239	0.603786	-45.5031	3, 21	intercept	-0.00225912	0.0309035	-0.0731023	0.942451	0.641752	0.588015	-42.5092	4, 20
concertina	snake01	LD			-	-	-	-	-	-	-	-	-	relative shortening	0.0241364	0.00484391	4.98283	5.49209e-05	-	-	-	-	relative shortening	0.0238809	0.00435183	5.48755	1.91378e-05	-	-	-	-	relative shortening	0.0193236	0.0112071	1.72422	0.100091	-	-	-	-
concertina	snake01	LD			-	-	-	-	-	-	-	-	-	-	-	-	-	-	-	-	-	-	rel S squared	0.0509308	0.0203373	2.5043	0.0205861	-	-	-	-	rel S squared	0.0509159	0.0207382	2.45518	0.0233593	-	-	-	-
concertina	snake01	LD			-	-	-	-	-	-	-	-	-	-	-	-	-	-	-	-	-	-	-	-	-	-	-	-	-	-	-	rel S cubed	0.0107375	0.0242471	0.442837	0.662636	-	-	-	-
concertina	snake01	IC	-	-	-	-	-	-	-	-	-	-	-	-	-	-	-	-	-	-	-	-	-	-	-	-	-	-	-	-	-	-	-	-	-	-	-	-	-	-
concertina	snake01	IC			-	-	-	-	-	-	-	-	-	-	-	-	-	-	-	-	-	-	-	-	-	-	-	-	-	-	-	-	-	-	-	-	-	-	-	-
concertina	snake01	IC			-	-	-	-	-	-	-	-	-	-	-	-	-	-	-	-	-	-	-	-	-	-	-	-	-	-	-	-	-	-	-	-	-	-	-	-
concertina	snake01	IC			-	-	-	-	-	-	-	-	-	-	-	-	-	-	-	-	-	-	-	-	-	-	-	-	-	-	-	-	-	-	-	-	-	-	-	-
concertina	snake01	SSP	linear + squared	2.10509	intercept	0.289224	0.0657849	4.39651	0.000192715	0	0	18.8755	1, 24	intercept	0.0745714	0.0310955	2.39814	0.0249854	0.858811	0.852672	-27.4684	2, 23	intercept	0.0169683	0.0389336	0.435827	0.667209	0.884229	0.873705	-29.5735	3, 22	intercept	0.0289396	0.0556771	0.519775	0.608656	0.884747	0.868282	-26.5277	4, 21
concertina	snake01	SSP			-	-	-	-	-	-	-	-	-	relative shortening	0.0555707	0.00469823	11.828	2.94654e-11	-	-	-	-	relative shortening	0.0556215	0.00435002	12.7865	1.16362e-11	-	-	-	-	relative shortening	0.0525107	0.0110592	4.74814	0.000108861	-	-	-	-
concertina	snake01	SSP			-	-	-	-	-	-	-	-	-	-	-	-	-	-	-	-	-	-	rel S squared	0.0597987	0.0272085	2.19779	0.0387838	-	-	-	-	rel S squared	0.0598913	0.0277881	2.15529	0.0428952	-	-	-	-
concertina	snake01	SSP			-	-	-	-	-	-	-	-	-	-	-	-	-	-	-	-	-	-	-	-	-	-	-	-	-	-	-	rel S cubed	0.00986878	0.0321298	0.307153	0.761752	-	-	-	-
concertina	snake01	SP	linear + squared + cubed	9.84609	intercept	0.296958	0.125567	2.36493	0.028828	0	0	37.3556	1, 19	intercept	-0.15425	0.068702	-2.2452	0.0375553	0.842983	0.83426	3.1217	2, 18	intercept	-0.304343	0.0759788	-4.00563	0.000915967	0.897315	0.885235	-2.20547	3, 17	intercept	-0.589085	0.119057	-4.94793	0.000145382	0.931642	0.918824	-6.72438	4, 16
concertina	snake01	SP			-	-	-	-	-	-	-	-	-	relative shortening	0.130424	0.0132674	9.83042	1.16124e-08	-	-	-	-	relative shortening	0.122903	0.0113215	10.8557	4.58703e-09	-	-	-	-	relative shortening	0.194435	0.0269729	7.20854	2.08446e-06	-	-	-	-
concertina	snake01	SP			-	-	-	-	-	-	-	-	-	-	-	-	-	-	-	-	-	-	rel S squared	0.185384	0.0618116	2.99917	0.00806893	-	-	-	-	rel S squared	0.256626	0.0577421	4.44435	0.000407935	-	-	-	-
concertina	snake01	SP			-	-	-	-	-	-	-	-	-	-	-	-	-	-	-	-	-	-	-	-	-	-	-	-	-	-	-	rel S cubed	-0.199561	0.0704041	-2.8345	0.0119582	-	-	-	-
concertina	snake09	LD	linear	0	intercept	0.383893	0.0500339	7.67266	8.71697e-08	0	0	4.1697	1, 23	intercept	0.0414726	0.0413334	1.00337	0.326592	0.813641	0.80517	-33.5237	2, 22	intercept	0.0755075	0.0488327	1.54625	0.136983	0.82687	0.810382	-32.3856	3, 21	intercept	0.0875156	0.093615	0.934845	0.361019	0.827069	0.80113	-29.1852	4, 20
concertina	snake09	LD			-	-	-	-	-	-	-	-	-	relative shortening	0.0240099	0.00244984	9.8006	1.73929e-09	-	-	-	-	relative shortening	0.0237267	0.00242718	9.77542	2.87947e-09	-	-	-	-	relative shortening	0.0228684	0.00617831	3.7014	0.00141259	-	-	-	-
concertina	snake09	LD			-	-	-	-	-	-	-	-	-	-	-	-	-	-	-	-	-	-	rel S squared	-0.0312994	0.0247084	-1.26675	0.219115	-	-	-	-	rel S squared	-0.0306841	0.0256268	-1.19735	0.245171	-	-	-	-
concertina	snake09	LD			-	-	-	-	-	-	-	-	-	-	-	-	-	-	-	-	-	-	-	-	-	-	-	-	-	-	-	rel S cubed	0.00447741	0.0295078	0.151737	0.880915	-	-	-	-
concertina	snake09	IC	linear + squared + cubed	0.498693	intercept	0.240323	0.0750142	3.2037	0.00394368	0	0	23.6086	1, 23	intercept	-0.0760083	0.0528881	-1.43715	0.164745	0.763724	0.752985	-8.38898	2, 22	intercept	-0.0177484	0.066706	-0.266068	0.792781	0.783545	0.76293	-7.58645	3, 21	intercept	-0.230436	0.121483	-1.89685	0.072384	0.820771	0.793887	-8.88767	4, 20
concertina	snake09	IC			-	-	-	-	-	-	-	-	-	relative shortening	0.0220278	0.00261217	8.43277	2.43496e-08	-	-	-	-	relative shortening	0.0222619	0.00256461	8.68044	2.17159e-08	-	-	-	-	relative shortening	0.0353296	0.00684298	5.1629	4.73164e-05	-	-	-	-
concertina	snake09	IC			-	-	-	-	-	-	-	-	-	-	-	-	-	-	-	-	-	-	rel S squared	-0.064301	0.0463703	-1.38669	0.180083	-	-	-	-	rel S squared	-0.031841	0.0460768	-0.691041	0.497483	-	-	-	-
concertina	snake09	IC			-	-	-	-	-	-	-	-	-	-	-	-	-	-	-	-	-	-	-	-	-	-	-	-	-	-	-	rel S cubed	-0.119515	0.058639	-2.03815	0.0549784	-	-	-	-
concertina	snake09	SSP	linear	0	intercept	0.280069	0.0597547	4.68698	0.000101559	0	0	12.692	1, 23	intercept	0.0208378	0.0238876	0.872325	0.392452	0.919133	0.915457	-45.0382	2, 22	intercept	0.0272974	0.0317169	0.860659	0.399146	0.919522	0.911857	-42.2487	3, 21	intercept	0.00127787	0.0472548	0.0270421	0.978694	0.92172	0.909978	-39.6852	4, 20
concertina	snake09	SSP			-	-	-	-	-	-	-	-	-	relative shortening	0.0430962	0.00272536	15.813	1.69051e-13	-	-	-	-	relative shortening	0.0430368	0.00278902	15.4308	6.22463e-13	-	-	-	-	relative shortening	0.0476509	0.00677181	7.03666	7.97165e-07	-	-	-	-
concertina	snake09	SSP			-	-	-	-	-	-	-	-	-	-	-	-	-	-	-	-	-	-	rel S squared	-0.00636745	0.0199849	-0.318612	0.753168	-	-	-	-	rel S squared	-0.00920764	0.0205494	-0.448073	0.658917	-	-	-	-
concertina	snake09	SSP			-	-	-	-	-	-	-	-	-	-	-	-	-	-	-	-	-	-	-	-	-	-	-	-	-	-	-	rel S cubed	-0.0169372	0.0226019	-0.74937	0.462358	-	-	-	-
concertina	snake09	SP	linear + squared + cubed	1.90786	intercept	0.0626333	0.09092	0.688884	0.497503	0	0	35.055	1, 24	intercept	-0.26564	0.134542	-1.9744	0.0604626	0.282314	0.25111	29.3593	2, 23	intercept	-0.119245	0.154534	-0.77164	0.448537	0.367748	0.310271	29.0478	3, 22	intercept	-0.591076	0.267017	-2.21363	0.0380565	0.477243	0.402564	27.4514	4, 21
concertina	snake09	SP			-	-	-	-	-	-	-	-	-	relative shortening	0.0356133	0.0118399	3.0079	0.0062729	-	-	-	-	relative shortening	0.0355907	0.0113627	3.13225	0.00484514	-	-	-	-	relative shortening	0.0867709	0.026596	3.26256	0.00372095	-	-	-	-
concertina	snake09	SP			-	-	-	-	-	-	-	-	-	-	-	-	-	-	-	-	-	-	rel S squared	-0.152278	0.0883192	-1.72418	0.0987008	-	-	-	-	rel S squared	-0.152411	0.0821981	-1.85419	0.0778111	-	-	-	-
concertina	snake09	SP			-	-	-	-	-	-	-	-	-	-	-	-	-	-	-	-	-	-	-	-	-	-	-	-	-	-	-	rel S cubed	-0.201652	0.0961491	-2.09728	0.0482524	-	-	-	-
concertina	snake10	LD	linear	0	intercept	0.255204	0.0692223	3.68673	0.00122051	0	0	19.7516	1, 23	intercept	-0.109815	0.0498748	-2.20181	0.0384614	0.801971	0.79297	-16.4841	2, 22	intercept	-0.096541	0.0622933	-1.54978	0.136134	0.80325	0.784512	-13.7343	3, 21	intercept	-0.015349	0.110874	-0.138436	0.89128	0.810702	0.782307	-11.4328	4, 20
concertina	snake10	LD			-	-	-	-	-	-	-	-	-	relative shortening	0.0269493	0.0028551	9.43902	3.4147e-09	-	-	-	-	relative shortening	0.026951	0.00291284	9.25246	7.4179e-09	-	-	-	-	relative shortening	0.0209519	0.00736768	2.84376	0.0100352	-	-	-	-
concertina	snake10	LD			-	-	-	-	-	-	-	-	-	-	-	-	-	-	-	-	-	-	rel S squared	-0.0138742	0.0375598	-0.369391	0.715535	-	-	-	-	rel S squared	-0.01386	0.0377514	-0.367139	0.717372	-	-	-	-
concertina	snake10	LD			-	-	-	-	-	-	-	-	-	-	-	-	-	-	-	-	-	-	-	-	-	-	-	-	-	-	-	rel S cubed	0.0392566	0.0442424	0.887307	0.38546	-	-	-	-
concertina	snake10	IC	linear	0	intercept	0.0480466	0.0350674	1.37012	0.18512	0	0	-13.3769	1, 21	intercept	-0.0570845	0.0349599	-1.63286	0.118144	0.493215	0.467876	-25.6279	2, 20	intercept	-0.0374543	0.0440472	-0.850321	0.405735	0.507679	0.455856	-23.2453	3, 19	intercept	0.0995086	0.093594	1.06319	0.30175	0.571652	0.500261	-22.9105	4, 18
concertina	snake10	IC			-	-	-	-	-	-	-	-	-	relative shortening	0.012242	0.0027748	4.41186	0.00026868	-	-	-	-	relative shortening	0.0129041	0.00294258	4.38531	0.000318176	-	-	-	-	relative shortening	0.000685774	0.00796774	0.0860689	0.932362	-	-	-	-
concertina	snake10	IC			-	-	-	-	-	-	-	-	-	-	-	-	-	-	-	-	-	-	rel S squared	-0.0265215	0.0354984	-0.747119	0.464138	-	-	-	-	rel S squared	-0.0792897	0.0468304	-1.69312	0.107667	-	-	-	-
concertina	snake10	IC			-	-	-	-	-	-	-	-	-	-	-	-	-	-	-	-	-	-	-	-	-	-	-	-	-	-	-	rel S cubed	0.0815409	0.0497323	1.6396	0.118448	-	-	-	-
concertina	snake10	SSP	linear + squared + cubed	24.8258	intercept	0.297452	0.076972	3.86442	0.000741696	0	0	26.7281	1, 24	intercept	-0.0856778	0.0337007	-2.54232	0.0182068	0.913743	0.909993	-31.9351	2, 23	intercept	4.02443e-05	0.0281026	0.00143205	0.99887	0.961859	0.958392	-49.4793	3, 22	intercept	0.13208	0.0463334	2.85065	0.00957499	0.974879	0.97129	-56.7609	4, 21
concertina	snake10	SSP			-	-	-	-	-	-	-	-	-	relative shortening	0.0355067	0.00227474	15.6091	9.90743e-14	-	-	-	-	relative shortening	0.0368403	0.00156719	23.5073	4.43873e-17	-	-	-	-	relative shortening	0.0259763	0.00354101	7.33585	3.21029e-07	-	-	-	-
concertina	snake10	SSP			-	-	-	-	-	-	-	-	-	-	-	-	-	-	-	-	-	-	rel S squared	-0.104279	0.019794	-5.26823	2.75847e-05	-	-	-	-	rel S squared	-0.129111	0.0180831	-7.13989	4.85056e-07	-	-	-	-
concertina	snake10	SSP			-	-	-	-	-	-	-	-	-	-	-	-	-	-	-	-	-	-	-	-	-	-	-	-	-	-	-	rel S cubed	0.0709469	0.021505	3.29909	0.00341708	-	-	-	-
concertina	snake10	SP	linear + squared + cubed	14.1395	intercept	0.48636	0.0684621	7.10407	5.2335e-07	0	0	16.0595	1, 21	intercept	0.0808735	0.0309035	2.61697	0.0165092	0.930572	0.927101	-39.9231	2, 20	intercept	0.144594	0.0277287	5.2146	4.93391e-05	0.963376	0.959521	-50.9745	3, 19	intercept	0.23871	0.0451642	5.28539	5.02688e-05	0.972727	0.968181	-54.0626	4, 18
concertina	snake10	SP			-	-	-	-	-	-	-	-	-	relative shortening	0.0551348	0.00336746	16.3728	4.73689e-13	-	-	-	-	relative shortening	0.0551358	0.00250931	21.9725	5.72314e-15	-	-	-	-	relative shortening	0.0423484	0.00560779	7.55171	5.51621e-07	-	-	-	-
concertina	snake10	SP			-	-	-	-	-	-	-	-	-	-	-	-	-	-	-	-	-	-	rel S squared	-0.0667625	0.0161835	-4.12534	0.000575468	-	-	-	-	rel S squared	-0.0668415	0.0143484	-4.65847	0.000195464	-	-	-	-
concertina	snake10	SP			-	-	-	-	-	-	-	-	-	-	-	-	-	-	-	-	-	-	-	-	-	-	-	-	-	-	-	rel S cubed	0.0419296	0.0168789	2.48414	0.0230548	-	-	-	-
concertina	snake13	LD	linear + squared	0.347792	intercept	0.158308	0.0685426	2.30963	0.030232	0	0	19.2779	1, 23	intercept	-0.0607943	0.0192734	-3.15432	0.00460076	0.948495	0.946154	-49.2795	2, 22	intercept	-0.031063	0.0250958	-1.23777	0.22946	0.955024	0.950741	-49.6273	3, 21	intercept	-0.0511388	0.0327667	-1.56069	0.134281	0.956988	0.950537	-47.471	4, 20
concertina	snake13	LD			-	-	-	-	-	-	-	-	-	relative shortening	0.0345144	0.00171472	20.1282	1.16577e-15	-	-	-	-	relative shortening	0.034336	0.00164325	20.8952	1.55985e-15	-	-	-	-	relative shortening	0.0377827	0.00396455	9.53014	7.06216e-09	-	-	-	-
concertina	snake13	LD			-	-	-	-	-	-	-	-	-	-	-	-	-	-	-	-	-	-	rel S squared	-0.0298424	0.0170923	-1.74595	0.0954338	-	-	-	-	rel S squared	-0.032765	0.0173985	-1.8832	0.0742992	-	-	-	-
concertina	snake13	LD			-	-	-	-	-	-	-	-	-	-	-	-	-	-	-	-	-	-	-	-	-	-	-	-	-	-	-	rel S cubed	-0.0183564	0.0192068	-0.955722	0.350623	-	-	-	-
concertina	snake13	IC	linear + squared	1.79713	intercept	0.267166	0.0656318	4.07068	0.000596341	0	0	12.7773	1, 20	intercept	-0.0291915	0.0165478	-1.76407	0.0937926	0.970547	0.968996	-58.5015	2, 19	intercept	0.00381601	0.0214509	0.177895	0.860792	0.97666	0.974066	-60.2986	3, 18	intercept	0.0224913	0.0448007	0.502029	0.622087	0.976969	0.972905	-57.079	4, 17
concertina	snake13	IC			-	-	-	-	-	-	-	-	-	relative shortening	0.0200467	0.000801173	25.0217	5.24222e-16	-	-	-	-	relative shortening	0.0197018	0.000749759	26.2775	8.27261e-16	-	-	-	-	relative shortening	0.0185677	0.00249338	7.44679	9.5472e-07	-	-	-	-
concertina	snake13	IC			-	-	-	-	-	-	-	-	-	-	-	-	-	-	-	-	-	-	rel S squared	-0.0293044	0.0134962	-2.17131	0.0435211	-	-	-	-	rel S squared	-0.0295196	0.0138024	-2.13873	0.0472678	-	-	-	-
concertina	snake13	IC			-	-	-	-	-	-	-	-	-	-	-	-	-	-	-	-	-	-	-	-	-	-	-	-	-	-	-	rel S cubed	0.0102829	0.0215118	0.478011	0.638731	-	-	-	-
concertina	snake13	SSP	linear	0	intercept	0.241086	0.0705914	3.41523	0.00260327	0	0	17.4071	1, 21	intercept	0.160256	0.0146944	10.9059	7.22057e-10	0.961249	0.959312	-51.4043	2, 20	intercept	0.143902	0.023464	6.13289	6.77973e-06	0.962823	0.95891	-49.2969	3, 19	intercept	0.157859	0.028312	5.57569	2.71816e-05	0.964395	0.958461	-46.8507	4, 18
concertina	snake13	SSP			-	-	-	-	-	-	-	-	-	relative shortening	0.0356221	0.00159929	22.2737	1.36966e-15	-	-	-	-	relative shortening	0.03583	0.00162381	22.0654	5.29719e-15	-	-	-	-	relative shortening	0.0315674	0.00505177	6.24877	6.79835e-06	-	-	-	-
concertina	snake13	SSP			-	-	-	-	-	-	-	-	-	-	-	-	-	-	-	-	-	-	rel S squared	0.0166381	0.0185517	0.896847	0.381024	-	-	-	-	rel S squared	0.0149169	0.0187522	0.795472	0.436704	-	-	-	-
concertina	snake13	SSP			-	-	-	-	-	-	-	-	-	-	-	-	-	-	-	-	-	-	-	-	-	-	-	-	-	-	-	rel S cubed	0.0242959	0.0272484	0.891644	0.384348	-	-	-	-
concertina	snake13	SP	linear	0	intercept	-0.00558896	0.103954	-0.0537636	0.957588	0	0	39.2698	1, 23	intercept	-0.36325	0.100997	-3.59664	0.0016044	0.538395	0.517413	23.3453	2, 22	intercept	-0.427696	0.128008	-3.34115	0.0030971	0.553033	0.510465	25.4771	3, 21	intercept	-0.363055	0.234439	-1.54861	0.137154	0.555487	0.48881	28.5731	4, 20
concertina	snake13	SP			-	-	-	-	-	-	-	-	-	relative shortening	0.0774301	0.0152856	5.06555	4.4958e-05	-	-	-	-	relative shortening	0.0755564	0.0155602	4.85576	8.43178e-05	-	-	-	-	relative shortening	0.0623808	0.0427243	1.46008	0.1598	-	-	-	-
concertina	snake13	SP			-	-	-	-	-	-	-	-	-	-	-	-	-	-	-	-	-	-	rel S squared	0.0762791	0.0919791	0.829309	0.416257	-	-	-	-	rel S squared	0.0676202	0.0975375	0.693274	0.496111	-	-	-	-
concertina	snake13	SP			-	-	-	-	-	-	-	-	-	-	-	-	-	-	-	-	-	-	-	-	-	-	-	-	-	-	-	rel S cubed	0.0397645	0.119681	0.332255	0.743153	-	-	-	-
